# Supplementary material for: A New Microfluidic Platform for Studying Natural Killer Cell and Dendritic Cell Interactions
Source: Micromachines (Basel). 2019 Dec 5;10(12):851. doi: 10.3390/mi10120851 (PMC6952968; doi:10.3390/mi10120851)
Supplement: Supplementary file 1 [file micromachines-10-00851-s001.zip]

Archive with 8 entries (7 files):
- 3SFigureBinder120419/
- 3SFigureBinder120419/3Supplementary figures legends_JH.DOCX
- 3SFigureBinder120419/SFig 1.TIF
- 3SFigureBinder120419/SV for Figure 2.avi
- 3SFigureBinder120419/SV for Figure 3.avi
- 3SFigureBinder120419/SV for Figure 5.avi
- 3SFigureBinder120419/SV for SFigure 1.avi
- 3SFigureBinder120419/~$upplementary figures legends_JH.DOCX
